# Supplementary material for: Comparative Transcriptome Analysis Reveals the Seawater Adaptation Mechanism in Pseudaspius hakonensis
Source: Genes (Basel). 2026 Jan 9;17(1):76. doi: 10.3390/genes17010076 (PMC12841025; doi:10.3390/genes17010076)
Supplement: Supplementary file 1 [file genes-17-00076-s001.zip]

Archive with 3 entries (3 files):
- supplementary table S1.xlsx
- supplementary table S2.xlsx
- supplementary table S3.xlsx
