# Supplementary material for: Comparative Transcriptome Analysis Reveals the Seawater Adaptation Mechanism in Pseudaspius hakonensis
Source: Genes (Basel). 2026 Jan 9;17(1):76. doi: 10.3390/genes17010076 (PMC12841025; doi:10.3390/genes17010076)
Supplement: Supplementary file 1 [file genes-17-00076-s001.zip › supplementary table S1.xlsx]

## Sheet: Sheet1
Supplementary Table S1 Statistics of sample sequencing data evaluation of P.hakonensis and P.leptocephalus.
Sample	Read Number	Base Number	GC Content	%≥Q30	Overall alignment rate
ZXgill1	38179710	5702311250	0.47	0.93	0.954
ZXgill2	64360618	9589156964	0.46	0.95	0.9311
ZXgill3	56814728	8455938504	0.47	0.95	0.9149
ZXkidney1	46639500	6960752104	0.47	0.95	0.9574
ZXkidney2	50969240	7594153624	0.47	0.95	0.944
ZXkidney3	64595154	9614881876	0.46	0.95	0.9371
ZXliver1	44273626	6601897100	0.49	0.95	0.9681
ZXliver2	51282826	7617536904	0.47	0.96	0.9583
ZXliver3	50538490	7485320472	0.47	0.94	0.9529
NCSgill1	21755182	6526554600	0.45	0.93	0.8283
NCSgill2	22440824	6732247200	0.45	0.93	0.8452
NCSgill3	20726173	6217851900	0.45	0.93	0.8413
NCSkidney1	22009445	6602833500	0.45	0.93	0.8156
NCSkidney2	28408850	8522655000	0.45	0.93	0.8156
NCSkidney3	26695269	8008580700	0.45	0.93	0.8182
NCSliver1	39113866	4889233250	0.44	0.93	0.8508
NCSliver2	53184354	6648044250	0.46	0.93	0.8196
NCSliver3	40954740	5119342500	0.44	0.93	0.8565
