# Supplementary material for: Comparative Transcriptome Analysis Reveals the Seawater Adaptation Mechanism in Pseudaspius hakonensis
Source: Genes (Basel). 2026 Jan 9;17(1):76. doi: 10.3390/genes17010076 (PMC12841025; doi:10.3390/genes17010076)
Supplement: Supplementary file 1 [file genes-17-00076-s001.zip › supplementary table S2.xlsx]

## Sheet: Sheet1
Supplementary Table S2 Statistics of de novo assembly of transcriptomes of P. hakonensis and P. leptocephalus.
	P.hakonensis		P.leptocephalus
Length Range	Transcript	Unigene	Transcript	Unigene
200-300	4287	1530	4199	1824
300-500	9199	3940	5630	3152
500-1000	21610	10984	10736	6989
1000-2000	33625	19126	18450	11979
2000+	45854	30286	29538	19375
Total Number	114665	65925	68646	43388
Total Length	246194006	158487711	153753263	100850444
N50 Length	3104	3396	3322	3365
Mean	2147.07	2404.06	2239.8	2324.39
