# Supplementary material for: Comparative Transcriptome Analysis Reveals the Seawater Adaptation Mechanism in Pseudaspius hakonensis
Source: Genes (Basel). 2026 Jan 9;17(1):76. doi: 10.3390/genes17010076 (PMC12841025; doi:10.3390/genes17010076)
Supplement: Supplementary file 1 [file genes-17-00076-s001.zip › supplementary table S3.xlsx]

## Sheet: Gill_DEGs
The top 5 upregulated and downregulated DEGs in the gill
Gene ID	log2FoldChange	P value	padj	Cateory
NLRP14	9.57384906384641	4.49189849289681e-15	4.9251463224831e-14	up
MR1	9.50151259397277	3.09843758945199e-14	3.1114711701342e-13	up
SERPINB1	9.46799578528638	4.67682471300743e-20	8.58835083661365e-19	up
PCK1	9.4524600602688	2.7512160276861e-19	4.74139018126576e-18	up
NLRP12	9.18007828088988	3.92902312642682e-14	3.89186778255043e-13	up
SPINK2	-9.33964	2.15761139069724e-07	9.03110183219121e-07	down
CTRB1	-9.53462	4.68912452728276e-07	1.87298920005642e-06	down
SYCN	-9.94631	2.4925223074194e-06	8.98625512858535e-06	down
ENTPD5	-8.74789	0.000140588759941115	0.000382923462834557	down
STK31	-9.23577	3.46932621588221e-13	3.09090776688946e-12	down

## Sheet: Kidney_DEGs
The top 5 upregulated and downregulated DEGs in the kidney
Gene ID	log2FoldChange	P value	padj	Cateory
NLRP12	9.94337651559172	1.94187778285158e-07	1.94187778285158e-07	up
GBP1	9.82110534968385	6.26038637840512e-13	6.26038637840512e-13	up
THAP6	9.7612543210321	4.90405698080705e-15	4.90405698080705e-15	up
SERPINB6	9.59464378338886	2.4693312232721e-05	2.4693312232721e-05	up
CFTR	9.43162701121976	1.65403051663767e-61	1.65403051663767e-61	up
GRM6	-10.5708	1.40743338818064e-17	1.40743338818064e-17	down
ABO	-10.0765	3.08409541109688e-16	3.08409541109688e-16	down
KCNIP4	-9.54339	2.89153961442576e-14	2.89153961442576e-14	down
DMRT3	-9.06594	9.47131928001807e-13	9.47131928001807e-13	down
ITLN1	-8.54896	4.8174837634359e-11	4.8174837634359e-11	down

## Sheet: Liver_DEGs
Supplementary Table S3 The top 5 upregulated and downregulated DEGs in the liver
Gene ID	log2FoldChange	P value	padj	Cateory
GRIN2B	9.82856870561226	5.58175033178083e-15	1.91530808761816e-13	up
NAGS	9.80184518069505	1.80885135276808e-14	5.78701356700803e-13	up
MPO	9.74431290496267	1.28271466850523e-19	7.73131093713392e-18	up
GIMAP7	9.64218244287596	9.24572721393165e-14	2.74881384845173e-12	up
GIMAP8	9.16221857138795	2.79603507678289e-13	7.82535332107542e-12	up
SBK2	-9.60542	5.14477107534651e-15	1.78111035453615e-13	down
ANG	-9.32644	3.81905561144134e-11	7.42781080375045e-10	down
GRM6	-9.15957	1.18196029703252e-12	2.98618295359002e-11	down
FAM149A	-8.70336	1.69429882839144e-12	4.19653819206071e-11	down
TCTEX1D1	-8.33769	4.84383389142668e-11	9.29805505680381e-10	down
